# Supplementary material for: Assembling a population health management maturity index using a Delphi method
Source: BMC Health Serv Res. 2024 Jan 19;24:110. doi: 10.1186/s12913-024-10572-5 (PMC10799527; doi:10.1186/s12913-024-10572-5)
Supplement: Supplementary file 1 — Additional file 1. [file 12913_2024_10572_MOESM1_ESM.xlsx]

## Sheet: Scores per item
All items and their scores per round	Round 1: Relevance		Round 2: Importance			Round 3: Importance			Round 4: Validation			Round 5
Accountable regional organization
Cohesive leadership that communicates the vision to all levels within the organization/professional community.	8	0.9166	8	0.7692	Included
Visionary leadership visibly present within the regional organization.	8	0.9167	8	0.7692	Included
Equal relationships between the organizations of the regional network.	6	0.4166	7	0.6923	Included
Commitment to the shared partnership of all involved stakeholders.	7	0.8333	7	0.8462	Included				79% yes
Inspirational shared vision.	8	1	7	1	Included				on all included
Transparent regional decision-making structure.	7	0.75	7	0.75	Included
The decision-making power needs to lie with the involved partners in the regional decision-making structure.	7	0.6667	7	0.6922	Included
Trust between the different organizations involved in the network.	8	0.9166	7	0.6924	Included
Understanding of shared norms, values and roles in the region.	7	0.75	7	0.6154		7	0.857143	Included
Ability to handle competing priorities and values.	7	0.8334	8	0.7692	Included
Ability to pool resources at the regional level.	7	0.6666	7	0.6154		7	0.571429	Equivocal	8	0.79	Not	8	1	Not
Willingness to prioritize overal regional interest over own organizational interest	8	0.6666	7.5	1	Included
Unified regional organization (network) with the most involved organizations.	6	0.5	7	0.6667	Included
Readiness to deal with unexpected developments.	7	0.6667	7	0.5833		8	0.857143	Included
Willingness to commit own resources to the region.	7	0.6666	7	0.6667	Included
Supportive national laws and regulations.	6	0.3333	6	0.4615		6	0.714286	Equivocal	7	0.63	Validated
High-quality support for the governance network.	7	0.8333	6	0.4614		7	0.571429	Equivocal	8	0.67	Not	6	0.45	Validated
Strategic liaison with relevant system parties acting at the national level.	6	0.3333	7	0.5385		7	0.714286	Included
Ability to connect citizens' perspectives to governance.	Added		7	0.6923	Included
Sound professional discipline.	Added		6	0.2308		4	0.285714	Equivocal	6	0.5	Validated
Agreeing in advance on the method of cooperation	Added		6	0.4615		6.5	0.285714	Equivocal	7	0.62	Validated
Agreeing on accountability	Added		7	0.6154		7.5	0.571429	Equivocal	8	0.75	Not	7	0.58	Validated
Making connections with adjacent domains/sectors	Added		6	0.3077		7.5	0.571429	Equivocal	8	0.71	Not	8.5	0.83	Not
Shared transparent agreements on quantitative results	Added		7	0.5385		7	0.571429	Equivocal	8	0.54	Validated
Cross-domain business model
Achievement of stated objectives is supported with adequate commitment of people and resources.	8	0.8	8	0.8571	Included
Vision for funding acquisition is supported by everyone.	8	0.7999	7	0.7857	Included				83% yes
Vision on payment reform is supported by everyone.	7	0.8	7.5	0.8571	Included				on all included
Emphasis on alignment of funding and payment across domains.	8	0.8667	7	0.7857	Included
Align operational aspects of different funding and payment programs.	8	0.7333	7	0.5714		6	0.428571	Equivocal	7	0.62	Validated
Financial rewards aligned with regional objectives.	7	0.7333	6	0.6428		6	0.571429	Equivocal	7	0.54	Validated
Built-in financial incentives for patients seeking care so they are sent to the right professional.	4	0.43	4.5	0.4286		4	0.5	Equivocal	5.5	0.33	Validated
Leverage existing capacity by linking expertise of team members to activities.	7	0.5333	6.5	0.4285		7	0.857143	Included
Invest in education and training of future and current professionals.	7	0.5334	7	0.6429		8	0.857143	Included
Deploy multidisciplinary teams across organizational boundaries.	7	0.7334	7	0.6429		8	1	Included
Effective leadership among professionals.	7	0.6	8	0.7858	Included
Empower professional autonomy.	7	0.7333	6.5	0.4286		6	0.571429	Equivocal	6	0.5	Validated
Coordinate the network of professionals and supporters around the individual.	7	0.7333	7.5	0.7143	Included
Sustainable financial capacity with the ability to take risks.	7	0.6667	8	0.7857	Included
Mitigating measures to reduce financial risks of all parties involved.	7	0.6	7	0.8572	Included
Involvement of private investors.	3	0.5334	4.5	0.7143		5	0.714286	Equivocal	4	0.54	Validated
Business community that contributes visibly to the region's ambition.	4	0.43	5	0.4286		7	0.714286	Included
A manageable region with sufficient scale.	7	0.9333	7.5	0.6429		7	0.857143	Included
Taking into account the changing political climate.	5	0.43	6.5	0.4286		7	0.714286	Included
The foundation of the business case is the needs of the population.	7	0.6	8	0.9285	Included
One of the objectives of the business case is increased patient satisfaction	7	0.6	7	0.7143	Included
Agree in advance on profit margins and distribution of costs/revenues among participating parties.	Added		6	0.4286		6	0.714286	Equivocal	4.5	0.38	Validated
Established ownership and responsibility for the results.	Added		8	0.8571	Included
Adapt laws and regulations if necessary.	Added		6	0.5714		8	1	Included
Advance funding is required.	Added		6.5	0.4286		8	1	Included
Integrated data infrastructure
Upfront investment to establish an integrated data infrastructure	8	0.6842	8	0.769231	Included
Willingness of stakeholders to invest time, money, and training to establish an integrated data infrastructure.	8	0.8948	9	1	Included
Stakeholders are open to sharing data.	8	0.8948	9	1	Included				91% yes
Skilled (data)professionals support the development of the data infrastructure.	8	0.8947	8	1	Included				on all included
Development of cross-domain information system.	8	0.7368	8	0.692308	Included
Availability of data.	8	0.8421	9	1	Included
Motivation of professionals to fill the data infrastructure.	7	0.579	8	0.923077	Included
Laws and regulations that support the use of a data infrastructure.	8	0.6843	8	0.769231	Included
Comprehensive clinical picture of the patient available to professionals.	5	0.2778	7	0.538462		3	0.625	Equivocal	8	0.74	Not	7	0.583333	Validated
Follow the patient with "real-time" data across the health continuum.	7	0.5555	6	0.384615		6.5	0.375	Equivocal	8	0.74	Not	8	0.75	Not
Sharing of patient data with professionals.	7	0.5556	7	0.538462		6.5	0.25	Equivocal	8	0.74	Not	8.5	1	Not
Shared information available to the patient.	7	0.5556	7	0.538462		7	0.666667	Included
A shared vision for the importance of a data infrastructure.	Added		9	0.923077	Included
Agreements on the data infrastructure	Added		8	0.923077	Included
Ensuring the data meets the FAIR guidelines.	Added		8	0.769231	Included
Demonstration of ownership over one's own health data.	Added		5	0.538462		6	0.5	Equivocal	8	0.57	Validated
Trust of the patient in the correct use of the data	Added		8	0.692308	Included
Standardization of the data model across domains	Added		8	0.769231	Included
Data-access for knowledge institutions	Added		7	0.692308	Included
Attention for the mitigating risks associated with data infrastructure and management	Added		7	0.769231	Included
Public data dashboard	Added		7	0.538462		7	0.625	Equivocal	7	0.61	Validated
Increase the capability of users to utilise data.	Added		6	0.384615		8	0.875	Included
Integration of data collected by citizens themselves	Added		5	0.384615		5.5	0.375	Equivocal	7	0.61	Validated
Co-designing workforce and community
Co-creation among professionals and citizens to achieve the best model for change.	9	0.7143	8	0.714286	Included
Professionals and citizens are aware of the required attitudes and behaviors.	8	0.8572	7	0.714286	Included
Top-down and bottom-up approaches	7	0.7144	7	0.571429		8.5	1	Included
Involvement of the patient and/or family in care decisions.	8	0.7143	8	0.857143	Included				83% yes
Understanding the needs of the patient and how they move through the healthcare system.	8	0.8572	8	0.857143	Included				on all included
Understanding the needs of the population.	8	0.7143	8	0.857143	Included
Professionals who are equipped and empowered to think and act across domains.	8	0.7143	8	1	Included
Physicians engaged in clinical initiatives and in development of protocols.	6	0.4287	4	0.285714		7	0.75	Included
Professional who is allowed to make decisions as a leader, has trust from colleagues, and has credibility with regard to technical integration.	6	0.4286	8	0.571429		7	0.75	Included
Physicians integrated into health teams across domains.	5	0.5715	5	0.571429		6.5	0.5	Equivocal	7	0.65	Validated
Standardized care delivered by interprofessional teams.	5	0.4286	4	0.428571		3.5	0.5	Equivocal	7	0.52	Validated
Operational crossroads where initiatives or activities are brought together.	7	0.7143	6	0.428571		6.5	0.5	Equivocal	7	0.52	Validated
Control by local parties (citizens and professionals).	Added		8	0.857143	Included
Equity of decision-making between citizens and professionals.	Added		8	0.714286	Included
Trust in the co-creation of citizens and professionals.	Added		8	0.857143	Included
Ownership by the local parties (citizens and professionals).	Added		8	0.714286	Included
Co-created assessment framework which adequately reflects aims and ambitions of the PHM initiative.	Added		7	0.714286	Included
Population health data analytics
Laws and regulations that support the use of data analytics.	8	0.7	7.5	0.7	Included
Availability of data to do analyses with.	8	1	8	0.9	Included				96% yes
Develop concise and useful datasets.	7	0.6	7	0.6		8	0.833333	Included	on all included
Skilled (data)professionals available for regional ambition.	8	1	7.5	0.6		7.5	0.666667	Included
Shared agreements on data collection.	8	1	8	0.9	Included
Shared standards around data collection.	7.5	0.7	6	0.3		3.5	0.5	Equivocal	8	0.91	Not	7	0.833333	Not
Motivation of professionals to use the data infrastructure.	7.5	0.8	8	0.8	Included
Data drives 'evidence-based' and 'best-practices' decision making.	7.5	0.8	7.5	0.8	Included
Using data to perform population segmentation.	8	1	8	0.9	Included
Using data to perform risk stratification.	8	0.9	7.5	0.8	Included
Using data analysis develops an understanding of citizens' needs.	7.5	0.6666	8	0.9	Included
Using data to schedule services.	6	0.5	4.5	0.3		4.5	0.666667	Equivocal	7	0.52	Validated
Data analysis provides evidence for the portfolio of interventions.	7.5	0.9	8	0.8	Included
Evidence-based evaluations with data analysis.	7.5	0.9	7.5	0.8	Included
Cross-disciplinary collaboration around quality of data and analysis.	Added		8	0.9	Included
Enriching data through data-science techniques	Added		7	0.6		5	0.833333	Equivocal	8	0.65	Validated
Data analysis needs to be linked to aims and ambitions in order to have impact.	Added		8	0.8	Included
Emergent implementation strategy
Where opportunities arise, organize deployment of workforce and resources across domains.	8	0.7777	8	0.909091	Included				86% yes
Priority is given to a broad strategy including both healthcare reforms and efforts going beyond individual social services.	8	0.7777		0.818182	Included				on all included
Priority is given to optimization of care: Reducing unnecessary and/or duplicated activities and improving quality and costs in the care process.	5	0.5556	6	0.727273		5	1	Equivocal	8	0.65	Validated
Capacity building to understand, adapt, and apply "triple aim" goals in practice.	5	0.5555	8	0.545455		8	0.8	Included
Develop support structures and processes for training, measurement, monitoring, and information flows.	7	0.5555	7	0.64	Included
Ensure communication and cohesion between the different levels.	7	0.5555	8	0.727273	Included
Provide an environment for learning.	7	0.6666	8	0.727273	Included
Use lessons learned to continuously improve the strategy.	7	0.6666	8	0.818182	Included
Share experiences in a learning network of similar initiatives.	7	0.7777	7	0.818182	Included
Culture change that focuses on the overall health of the person, including non-clinical factors that influence health. (person-centered, holistic care)	7	0.7777	8	0.818182	Included
Offer rewards for working with the new culture.	7	0.5555	7	0.545455		6	0.8	Equivocal	5	0.39	Validated
Communicate a focused strategy with defined and measurable goals.	6	0.5555	6	0.636364		4	0.6	Equivocal	8	0.7	Not	8	0.583333	Validated
Offer care and support that meet the needs of the population.	8	0.8889	8	0.818182	Included
Supportive team culture to be able to focus on implementing activities towards reaching the aims and ambitions on a day-to-day basis.	7	0.7777	8	0.818182	Included
Involve other stakeholders, such as policy makers, in order to connect to current and new developments.	8	0.7777	7	0.64	Included
Invest in a public campaign.	5	0.2222	5	0.636364		5	0.8	Equivocal	7	0.52	Validated
Leverage the political climate to achieve reform.	7	0.7777	7	0.64	Included
Maintain momentum towards system-wide change.	8	0.6666	7	0.727273	Included
Implement some initial interventions immediately.	8	0.9999	7	0.727273	Included
Keep energy and activities focused on the shared ambition.	8	0.7777	8	0.727273	Included
Change management skills and expertise available to realise regional aims and ambitions.	Added		7	0.909091	Included
Ensure a minimum coalition at all levels in advance	Added		6	0.545455		5	0.8	Equivocal	6	0.48	Validated
Reinforce and strengthen appreciation of what is going well	Added		6	0.636364		6	0.8	Equivocal	8	0.7	Not	6	0.333333	Validated
Process guidance focused on multiple interests and capitalizing on differences	Added		7	0.64	Included
Dare to stop / pause interventions because conditions, investments, or effects are not on track	Added		6	0.545455		7	0.8	Included
Development process which progressively helps to deepen collaboration and reach long-term goals.	Added		7	0.64	Included
Staying curious about the unknown and unsaid	Added
